# Supplementary material for: Cardiac Morphology, Function, and Left Ventricular Geometric Pattern in Patients with Hypertensive Crisis: A Cardiovascular Magnetic Resonance-Based Study
Source: J Cardiovasc Dev Dis. 2023 Aug 27;10(9):367. doi: 10.3390/jcdd10090367 (PMC10532285; doi:10.3390/jcdd10090367)
Supplement: Supplementary file 1 [file jcdd-10-00367-s001.zip]

Archive with 1 entries (1 files):
- jcdd-2546399-supplementary.pdf
